# Supplementary material for: Social Predation by a Nudibranch Mollusc
Source: Integr Org Biol. 2025 Apr 28;7(1):obaf017. doi: 10.1093/iob/obaf017 (PMC12057695; doi:10.1093/iob/obaf017)
Supplement: obaf017_Supplemental_Files [file obaf017_supplemental_files.zip]

Archive with 4 entries (4 files):
- Example1_30X_crop.mp4
- Example2_30X_crop.mp4
- Example3_30X_crop.mp4
- supplemental 002 info.docx
